# Supplementary material for: Heterologous expression of the Monilinia fructicola CYP51 (MfCYP51) gene in Pichia pastoris confirms the mode of action of the novel fungicide, SYP-Z048
Source: Front Microbiol. 2015 May 19;6:457. doi: 10.3389/fmicb.2015.00457 (PMC4437033; doi:10.3389/fmicb.2015.00457)
Supplement: Supplementary file 1 [file DataSheet1.ZIP]

Archive with 10 entries (7 files):
- S-Tables/
- S-Tables/S1.PDF
- __MACOSX/
- __MACOSX/S-Tables/
- __MACOSX/S-Tables/._S1.PDF
- S-Tables/S2.PDF
- __MACOSX/S-Tables/._S2.PDF
- S-Tables/S3.DOC
- __MACOSX/S-Tables/._S3.DOC
- __MACOSX/._S-Tables
